# Supplementary material for: Effects of Functional Training on Body Composition in Adults with Overweight or Obesity: A Systematic Review and Meta-Analysis of Randomized Clinical Trials
Source: J Funct Morphol Kinesiol. 2026 Jul 17;11(3):275. doi: 10.3390/jfmk11030275 (PMC13398009; doi:10.3390/jfmk11030275)
Supplement: Supplementary file 1 [file jfmk-11-00275-s001.zip]

Archive with 2 entries (2 files):
- SUPPLEMENTARY MATERIAL S1.pdf
- SUPPLEMENTARY MATERIAL S2 - SEARCH STRATEGY.pdf
